# Supplementary material for: Inflammation Exacerbates Congenital Zika Virus Infection and Naringenin Provides Protective Effects
Source: Viruses. 2026 May 28;18(6):615. doi: 10.3390/v18060615 (PMC13307879; doi:10.3390/v18060615)
Supplement: Supplementary file 1 [file viruses-18-00615-s001.zip]

Archive with 1 entries (1 files):
- viruses-4288998-supplementary.pdf
